# Supplementary material for: ﻿Multigene phylogeny and morphology reveal three new species of Cytospora isolated from diseased plant branches in Fengtai District, Beijing, China
Source: MycoKeys. 2024 Jan 18;101:163–89. doi: 10.3897/mycokeys.101.116272 (PMC10811668; doi:10.3897/mycokeys.101.116272)
Supplement: XML Treatment for Cytospora albodisca [file mycokeys.101.116272-treatment2.xml]

<!DOCTYPE tp:taxon-treatment
  PUBLIC "-//TaxonX//DTD Taxonomic Treatment Publishing DTD v0 20100105//EN" "tax-treatment-NSO.dtd">
<tp:taxon-treatment xmlns:tp="http://www.plazi.org/taxpub"><tp:treatment-meta><kwd-group><label>Taxon classification</label><kwd>
                <named-content content-type="kingdom">Fungi</named-content>
              </kwd><kwd>
                <named-content content-type="order">Diaporthales</named-content>
              </kwd><kwd>
                <named-content content-type="family">Valsaceae</named-content>
              </kwd></kwd-group><mixed-citation publication-type="journal"><person-group><name><surname>Jia</surname><given-names>Aoli</given-names></name><name><surname>Chen</surname><given-names>Baoyue</given-names></name><name><surname>Lu</surname><given-names>Hongyan</given-names></name><name><surname>Xing</surname><given-names>Yu</given-names></name><name><surname>Li</surname><given-names>Bin</given-names></name><name><surname>Fan</surname><given-names>Xinlei</given-names></name></person-group><article-title>﻿Multigene phylogeny and morphology reveal three new species of <italic><tp:taxon-name><tp:taxon-name-part taxon-name-part-type="genus" reg="Cytospora">Cytospora</tp:taxon-name-part></tp:taxon-name></italic> isolated from diseased plant branches in Fengtai District, Beijing, China</article-title><source>MycoKeys</source><day>18</day><month>01</month><year>2024</year><volume>101</volume><fpage>163</fpage><lpage>189</lpage><pub-id pub-id-type="doi">10.3897/mycokeys.101.116272</pub-id></mixed-citation></tp:treatment-meta><tp:nomenclature><label>﻿</label><tp:taxon-name>
              <object-id xmlns:xlink="http://www.w3.org/1999/xlink" content-type="arpha" xlink:type="simple">F29C59FF-DEAF-5047-B4E8-86EED2D4AFF1</object-id>
              <tp:taxon-name-part taxon-name-part-type="genus" reg="Cytospora">Cytospora</tp:taxon-name-part>
              <tp:taxon-name-part taxon-name-part-type="species" reg="albodisca">albodisca</tp:taxon-name-part>
            </tp:taxon-name><tp:taxon-authority>M. Pan &amp; X.L. Fan, Front. Plant Sci. 12 (636460): 3 (2021).</tp:taxon-authority><xref ref-type="fig" rid="F4">Fig. 4</xref></tp:nomenclature><tp:treatment-sec sec-type="description" id="SECID0EXOMM"><title>Description.</title><p><bold><italic>Sexual morph</italic></bold>: not observed. <bold><italic>Asexual morph</italic>: <italic>Conidiomata pycnidial</italic></bold>, semi-immersed in the bark, scattered, producing black area on bark, circular to ovoid, with multiple locules, occasionally slightly erumpent through the surface. <bold><italic>Conceptacle</italic></bold> absent. <bold><italic>Ectostromatic disc</italic></bold> conspicuous, black, discoid, circular to ovoid, 680–1200 µm in diam., producing one ostiole per disc when mature. <bold><italic>Ostiole</italic></bold> grey to black, in the centre of the disc, 140–300 µm in diam. <bold><italic>Locules</italic></bold> numerous, subdivided frequently by invaginations with common walls, circular to ovoid, 500–1200 µm in diam. <bold><italic>Conidiophores</italic></bold> hyaline, unbranched, approximately cylindrical, 7–11× 0.8–2 (av. = 9 ± 2.2 × 1.3 ± 0.3, n = 50) µm. <bold><italic>Conidiogenous cells</italic></bold> enteroblastic, phialidic. <bold><italic>Conidia</italic></bold> hyaline, elongate-allantoid, smooth, aseptate, 5–7 × 1–2 (av. = 6 ± 0.5 × 1.5 ± 0.3, n = 50) µm.</p></tp:treatment-sec><tp:treatment-sec sec-type="description" id="SECID0EGQMM"><title>Culture characteristics.</title><p>Cultures on <abbrev xmlns:xlink="http://www.w3.org/1999/xlink" xlink:title="potato dextrose agar" id="ABBRID0EMQMM" xlink:type="simple">PDA</abbrev> are initially white, growing fast up to 5 cm in diam. after 3 d and entirely covering the 6 cm Petri dish after 5 d, becoming dark herbage green to dull green after 7–10 d. Colonies are sparse in the centre and compact to the margin. After 30 d, <italic>pycnidia</italic> distributed irregularly on surface.</p><fig id="F4" position="float" orientation="portrait"><object-id xmlns:xlink="http://www.w3.org/1999/xlink" content-type="doi" xlink:type="simple">10.3897/mycokeys.101.116272.figure4</object-id><object-id xmlns:xlink="http://www.w3.org/1999/xlink" content-type="arpha" xlink:type="simple">68BF53EC-A4B2-5995-9CD4-B3FB9584D018</object-id><label>Figure 4.</label><caption><p><italic><tp:taxon-name><tp:taxon-name-part taxon-name-part-type="genus" reg="Cytospora">Cytospora</tp:taxon-name-part><tp:taxon-name-part taxon-name-part-type="species" reg="albodisca">albodisca</tp:taxon-name-part></tp:taxon-name></italic> from <italic><tp:taxon-name><tp:taxon-name-part taxon-name-part-type="genus" reg="Euonymus">Euonymus</tp:taxon-name-part><tp:taxon-name-part taxon-name-part-type="species" reg="japonicus">japonicus</tp:taxon-name-part></tp:taxon-name></italic> (<named-content xmlns:xlink="http://www.w3.org/1999/xlink" content-type="dwc:institutional_code" xlink:title="Museum of Beijing Forestry University" xlink:href="http://grbio.org/institution/beijing-forestry-university" xlink:type="simple">BJFC</named-content> CF20230402) <bold>A, B</bold> habit of conidiomata on branch <bold>C</bold> transverse section through conidiomata <bold>D</bold> longitudinal section through conidiomata <bold>E</bold> conidiophores and conidiogenous cells <bold>F</bold> conidia. Scale bars: 2 mm (<bold>A</bold>); 1 mm (<bold>B</bold>); 500 µm (<bold>C</bold>); 200 µm (<bold>D</bold>); 10 µm (<bold>E</bold>, F).</p></caption><graphic xmlns:xlink="http://www.w3.org/1999/xlink" xlink:href="mycokeys-101-163-g004.jpg" position="float" orientation="portrait" xlink:type="simple" id="oo_970016.jpg"><uri content-type="original_file" xlink:type="simple">https://binary.pensoft.net/fig/970016</uri></graphic></fig></tp:treatment-sec><tp:treatment-sec sec-type="material" id="SECID0ENSMM"><title>Materials examined.</title><p>China, Beijing City, Fengtai Distinct, Qianling Mountain scenic area, <named-content xmlns:xlink="http://www.w3.org/1999/xlink" content-type="dwc:verbatimCoordinates" xlink:type="simple"><named-content content-type="geo-json" specific-use="{&#34;type&#34;:&#34;Point&#34;,&#34;coordinates&#34;:[116.088261,39.853411]}" id="NCID0EWSMM" xlink:type="simple">39°51'12.28"N, 116°5'17.74"E</named-content></named-content>, from branches of <tp:taxon-name><tp:taxon-name-part taxon-name-part-type="genus" reg="Malus">Malus</tp:taxon-name-part><tp:taxon-name-part taxon-name-part-type="hybrid-sign">×</tp:taxon-name-part><tp:taxon-name-part taxon-name-part-type="species" reg="micromalus">micromalus</tp:taxon-name-part></tp:taxon-name>, 12 Apr 2023, A.L. Jia &amp; X.L. Fan (<named-content xmlns:xlink="http://www.w3.org/1999/xlink" content-type="dwc:institutional_code" xlink:title="Museum of Beijing Forestry University" xlink:href="http://grbio.org/institution/beijing-forestry-university" xlink:type="simple">BJFC</named-content> CF20230401, living culture <abbrev xmlns:xlink="http://www.w3.org/1999/xlink" xlink:title="China Forestry Culture Collection Centre" id="ABBRID0EMTMM" xlink:type="simple">CFCC</abbrev> 59467); Qianling Mountain scenic area, <named-content xmlns:xlink="http://www.w3.org/1999/xlink" content-type="dwc:verbatimCoordinates" xlink:type="simple"><named-content content-type="geo-json" specific-use="{&#34;type&#34;:&#34;Point&#34;,&#34;coordinates&#34;:[116.088261,39.853411]}" id="NCID0ETTMM" xlink:type="simple">39°51'12.28"N, 116°5'17.74"E</named-content></named-content>, from branches of <italic><tp:taxon-name><tp:taxon-name-part taxon-name-part-type="genus" reg="Euonymus">Euonymus</tp:taxon-name-part><tp:taxon-name-part taxon-name-part-type="species" reg="japonicus">japonicus</tp:taxon-name-part></tp:taxon-name></italic>, 12 Apr 2023, A.L. Jia &amp; X.L. Fan (<named-content xmlns:xlink="http://www.w3.org/1999/xlink" content-type="dwc:institutional_code" xlink:title="Museum of Beijing Forestry University" xlink:href="http://grbio.org/institution/beijing-forestry-university" xlink:type="simple">BJFC</named-content> CF20230402, living culture <abbrev xmlns:xlink="http://www.w3.org/1999/xlink" xlink:title="China Forestry Culture Collection Centre" id="ABBRID0EHUMM" xlink:type="simple">CFCC</abbrev> 59537).</p></tp:treatment-sec><tp:treatment-sec sec-type="notes" id="SECID0ELUMM"><title>Notes.</title><p><italic><tp:taxon-name><tp:taxon-name-part taxon-name-part-type="genus" reg="Cytospora">Cytospora</tp:taxon-name-part><tp:taxon-name-part taxon-name-part-type="species" reg="albodisca">albodisca</tp:taxon-name-part></tp:taxon-name></italic> was described by <xref ref-type="bibr" rid="B27">Pan et al. (2021)</xref> associated with canker disease of <italic><tp:taxon-name><tp:taxon-name-part taxon-name-part-type="genus" reg="Platycladus">Platycladus</tp:taxon-name-part><tp:taxon-name-part taxon-name-part-type="species" reg="orientalis">orientalis</tp:taxon-name-part></tp:taxon-name></italic> in China. It can be identified by having ascostroma surrounded by a black conceptacle, producing allantoid, aseptate ascospores (8–14 × 2–3.5 µm). In this study, the asexual morph of <italic><tp:taxon-name><tp:taxon-name-part taxon-name-part-type="genus" reg="Cytospora">Cytospora</tp:taxon-name-part><tp:taxon-name-part taxon-name-part-type="species" reg="albodisca">albodisca</tp:taxon-name-part></tp:taxon-name></italic> is characterised by the pycnidial stromata submerged in the cortex with multiple locules, filamentous conidiophores producing hyaline, allantoid, eguttulate and smooth conidia. Phylogenetically, the isolates (<abbrev xmlns:xlink="http://www.w3.org/1999/xlink" xlink:title="China Forestry Culture Collection Centre" id="ABBRID0EWVMM" xlink:type="simple">CFCC</abbrev> 59459 and 59537) clustered together with <italic><tp:taxon-name><tp:taxon-name-part taxon-name-part-type="genus" reg="Cytospora">C.</tp:taxon-name-part><tp:taxon-name-part taxon-name-part-type="species" reg="albodisca">albodisca</tp:taxon-name-part></tp:taxon-name></italic> with high statistical support (<abbrev xmlns:xlink="http://www.w3.org/1999/xlink" xlink:title="Maximum Likelihood" id="ABBRID0EFWMM" xlink:type="simple">ML</abbrev>/<abbrev xmlns:xlink="http://www.w3.org/1999/xlink" xlink:title="Bayesian Inference" id="ABBRID0EJWMM" xlink:type="simple">BI</abbrev> = 100/1) (Fig. <xref ref-type="fig" rid="F2">2</xref>). Therefore, the isolate in this study was confirmed to be <italic><tp:taxon-name><tp:taxon-name-part taxon-name-part-type="genus" reg="Cytospora">C.</tp:taxon-name-part><tp:taxon-name-part taxon-name-part-type="species" reg="albodisca">albodisca</tp:taxon-name-part></tp:taxon-name></italic>.</p></tp:treatment-sec><tp:treatment-sec><!--Section generated to contain objects referenced in tp:taxon-treatment.--><fig id="F2" position="float" orientation="portrait"><object-id xmlns:xlink="http://www.w3.org/1999/xlink" content-type="doi" xlink:type="simple">10.3897/mycokeys.101.116272.figure2</object-id><object-id xmlns:xlink="http://www.w3.org/1999/xlink" content-type="arpha" xlink:type="simple">85C4D0B9-E96E-5C7A-B932-2AB75FE8F3B8</object-id><label>Figure 2.</label><caption><p>Phylogram of <italic><tp:taxon-name><tp:taxon-name-part taxon-name-part-type="genus" reg="Cytospora">Cytospora</tp:taxon-name-part></tp:taxon-name></italic> based on Maximum Likelihood (<abbrev xmlns:xlink="http://www.w3.org/1999/xlink" xlink:title="Maximum Likelihood" id="ABBRID0EXAMM" xlink:type="simple">ML</abbrev>) analysis of the dataset of combined ITS, <italic>act</italic>, <italic>rpb2</italic>, <italic>tef1-a</italic> and <italic>tub2</italic> genes. Numbers above the branches indicate <abbrev xmlns:xlink="http://www.w3.org/1999/xlink" xlink:title="Maximum Likelihood" id="ABBRID0EDBMM" xlink:type="simple">ML</abbrev> bootstrap values (<abbrev xmlns:xlink="http://www.w3.org/1999/xlink" xlink:title="Maximum Likelihood" id="ABBRID0EHBMM" xlink:type="simple">ML</abbrev>-BS ≥ 60%) and Bayesian Posterior Probabilities (BPP ≥ 0.9). Ex-type isolates are in bold. lsolates in this study marked with its hosts and highlighted in two different colours where the novel species are shown in dark blue and the known species are shown in light blue.</p></caption><graphic xmlns:xlink="http://www.w3.org/1999/xlink" xlink:href="mycokeys-101-163-g002.jpg" position="float" orientation="portrait" xlink:type="simple" id="oo_970014.jpg"><uri content-type="original_file" xlink:type="simple">https://binary.pensoft.net/fig/970014</uri></graphic></fig></tp:treatment-sec><ref-list><ref id="B27"><mixed-citation xmlns:xlink="http://www.w3.org/1999/xlink" xlink:type="simple"><person-group><name name-style="western"><surname>Pan</surname><given-names>M</given-names></name><name name-style="western"><surname>Zhu</surname><given-names>HY</given-names></name><name name-style="western"><surname>Tian</surname><given-names>CM</given-names></name><name name-style="western"><surname>Huang</surname><given-names>MR</given-names></name><name name-style="western"><surname>Fan</surname><given-names>XL</given-names></name></person-group> (<year>2021</year>) Assessment of <italic><tp:taxon-name><tp:taxon-name-part taxon-name-part-type="genus">Cytospora</tp:taxon-name-part></tp:taxon-name></italic> isolates from conifer cankers in China, with the descriptions of four new <italic><tp:taxon-name><tp:taxon-name-part taxon-name-part-type="genus">Cytospora</tp:taxon-name-part></tp:taxon-name></italic> species. Frontiers in Plant Science 12: 636460. <ext-link xlink:href="10.3389/fpls.2021.636460" ext-link-type="doi" xlink:type="simple">https://doi.org/10.3389/fpls.2021.636460</ext-link></mixed-citation></ref></ref-list></tp:taxon-treatment>
