# Supplementary material for: ﻿Multigene phylogeny and morphology reveal three new species of Cytospora isolated from diseased plant branches in Fengtai District, Beijing, China
Source: MycoKeys. 2024 Jan 18;101:163–89. doi: 10.3897/mycokeys.101.116272 (PMC10811668; doi:10.3897/mycokeys.101.116272)
Supplement: XML Treatment for Cytospora euonymina [file mycokeys.101.116272-treatment3.xml]

<!DOCTYPE tp:taxon-treatment
  PUBLIC "-//TaxonX//DTD Taxonomic Treatment Publishing DTD v0 20100105//EN" "tax-treatment-NSO.dtd">
<tp:taxon-treatment xmlns:tp="http://www.plazi.org/taxpub"><tp:treatment-meta><kwd-group><label>Taxon classification</label><kwd>
                <named-content content-type="kingdom">Fungi</named-content>
              </kwd><kwd>
                <named-content content-type="order">Diaporthales</named-content>
              </kwd><kwd>
                <named-content content-type="family">Valsaceae</named-content>
              </kwd></kwd-group><mixed-citation publication-type="journal"><person-group><name><surname>Jia</surname><given-names>Aoli</given-names></name><name><surname>Chen</surname><given-names>Baoyue</given-names></name><name><surname>Lu</surname><given-names>Hongyan</given-names></name><name><surname>Xing</surname><given-names>Yu</given-names></name><name><surname>Li</surname><given-names>Bin</given-names></name><name><surname>Fan</surname><given-names>Xinlei</given-names></name></person-group><article-title>﻿Multigene phylogeny and morphology reveal three new species of <italic><tp:taxon-name><tp:taxon-name-part taxon-name-part-type="genus" reg="Cytospora">Cytospora</tp:taxon-name-part></tp:taxon-name></italic> isolated from diseased plant branches in Fengtai District, Beijing, China</article-title><source>MycoKeys</source><day>18</day><month>01</month><year>2024</year><volume>101</volume><fpage>163</fpage><lpage>189</lpage><pub-id pub-id-type="doi">10.3897/mycokeys.101.116272</pub-id></mixed-citation></tp:treatment-meta><tp:nomenclature><label>﻿</label><tp:taxon-name>
              <object-id xmlns:xlink="http://www.w3.org/1999/xlink" content-type="arpha" xlink:type="simple">F839798C-D04F-5EB4-A09C-2A896F322F93</object-id>
              <tp:taxon-name-part taxon-name-part-type="genus" reg="Cytospora">Cytospora</tp:taxon-name-part>
              <tp:taxon-name-part taxon-name-part-type="species" reg="euonymina">euonymina</tp:taxon-name-part>
            </tp:taxon-name><tp:taxon-authority>X.L. Fan &amp; C.M. Tian, Persoonia 45: 21 (2020)</tp:taxon-authority><xref ref-type="fig" rid="F5">Fig. 5</xref></tp:nomenclature><tp:treatment-sec sec-type="description" id="SECID0EFYMM"><title>Description.</title><p><bold><italic>Sexual morph</italic></bold>: not observed. <bold><italic>Asexual morph</italic>: <italic>Conidiomata pycnidial</italic></bold>, immersed in the bark, scattered, producing black area on bark, erumpent through the surface, with multiple locules. <bold><italic>Conceptacle</italic></bold> absent. <bold><italic>Ectostromatic disc</italic></bold> honey to dark mouse grey, conspicuous, circular to ovoid, 200–500µm in diam, with one ostiole per disc. <bold><italic>Ostiole</italic></bold> in the centre of the disc, black, conspicuous, 80–200 μm diam. <bold><italic>Locules</italic></bold> numerous, subdivided frequently by invaginations with common walls, 400–750 µm in diam. <bold><italic>Conidiophores</italic></bold> borne along the locules, hyaline, unbranched or occasionally branched at the base or in the middle, thin-walled, 8–12 × 1.5–2 (av. = 10 ± 2.1 × 1.8 ± 0.3, n = 50) μm, embedded in a gelatinous layer. <bold><italic>Conidiogenous cells</italic></bold> enteroblastic, phialidic. <bold><italic>Conidia</italic></bold> hyaline, elongate-allantoid, smooth, aseptate, 5–7 × 1–2 (av. = 6 ± 0.5 × 1.5 ± 0.3, n = 50) µm.</p></tp:treatment-sec><tp:treatment-sec sec-type="description" id="SECID0EUZMM"><title>Culture characteristics.</title><p>Cultures on <abbrev xmlns:xlink="http://www.w3.org/1999/xlink" xlink:title="potato dextrose agar" id="ABBRID0E1ZMM" xlink:type="simple">PDA</abbrev> are initially white, irregular, lacking aerial mycelium, fast growing up to 5 cm diam. after 3 d. Colonies pale white to light salmon after 30 d, pycnidia distributed sparsely over the medium surface.</p><fig id="F5" position="float" orientation="portrait"><object-id xmlns:xlink="http://www.w3.org/1999/xlink" content-type="doi" xlink:type="simple">10.3897/mycokeys.101.116272.figure5</object-id><object-id xmlns:xlink="http://www.w3.org/1999/xlink" content-type="arpha" xlink:type="simple">CB3B05BF-A892-56DB-8F9D-B4E682BB8A2C</object-id><label>Figure 5.</label><caption><p><italic><tp:taxon-name><tp:taxon-name-part taxon-name-part-type="genus" reg="Cytospora">Cytospora</tp:taxon-name-part><tp:taxon-name-part taxon-name-part-type="species" reg="euonymina">euonymina</tp:taxon-name-part></tp:taxon-name></italic> from <italic><tp:taxon-name><tp:taxon-name-part taxon-name-part-type="genus" reg="Salix">Salix</tp:taxon-name-part><tp:taxon-name-part taxon-name-part-type="species" reg="babylonica">babylonica</tp:taxon-name-part></tp:taxon-name></italic> (<named-content xmlns:xlink="http://www.w3.org/1999/xlink" content-type="dwc:institutional_code" xlink:title="Museum of Beijing Forestry University" xlink:href="http://grbio.org/institution/beijing-forestry-university" xlink:type="simple">BJFC</named-content> CF20230403) <bold>A, B</bold> habit of conidiomata on branch <bold>C</bold> transverse section through conidiomata <bold>D</bold> longitudinal section through conidiomata <bold>E, F</bold> conidiophores and conidiogenous cells <bold>G</bold> conidia. Scale bars: 500 µm (<bold>A</bold>); 200 µm (<bold>B</bold>); 100 µm (<bold>C, D</bold>); 10 µm (<bold>E–G</bold>).</p></caption><graphic xmlns:xlink="http://www.w3.org/1999/xlink" xlink:href="mycokeys-101-163-g005.jpg" position="float" orientation="portrait" xlink:type="simple" id="oo_970017.jpg"><uri content-type="original_file" xlink:type="simple">https://binary.pensoft.net/fig/970017</uri></graphic></fig></tp:treatment-sec><tp:treatment-sec sec-type="material" id="SECID0EX2MM"><title>Materials examined.</title><p>China, Beijing City, Fengtai Distinct, Qianling Mountain scenic area, <named-content xmlns:xlink="http://www.w3.org/1999/xlink" content-type="dwc:verbatimCoordinates" xlink:type="simple"><named-content content-type="geo-json" specific-use="{&#34;type&#34;:&#34;Point&#34;,&#34;coordinates&#34;:[116.088261,39.853411]}" id="NCID0EA3MM" xlink:type="simple">39°51'12.28"N, 116°5'17.74"E</named-content></named-content>, from branches of <italic><tp:taxon-name><tp:taxon-name-part taxon-name-part-type="genus" reg="Salix">Salix</tp:taxon-name-part><tp:taxon-name-part taxon-name-part-type="species" reg="babylonica">babylonica</tp:taxon-name-part></tp:taxon-name></italic>, 12 Apr 2023, A.L. Jia &amp; X.L. Fan (<named-content xmlns:xlink="http://www.w3.org/1999/xlink" content-type="dwc:institutional_code" xlink:title="Museum of Beijing Forestry University" xlink:href="http://grbio.org/institution/beijing-forestry-university" xlink:type="simple">BJFC</named-content> CF20230403, living culture <abbrev xmlns:xlink="http://www.w3.org/1999/xlink" xlink:title="China Forestry Culture Collection Centre" id="ABBRID0EU3MM" xlink:type="simple">CFCC</abbrev> 59444; <named-content xmlns:xlink="http://www.w3.org/1999/xlink" content-type="dwc:institutional_code" xlink:title="Museum of Beijing Forestry University" xlink:href="http://grbio.org/institution/beijing-forestry-university" xlink:type="simple">BJFC</named-content> CF20230404, living culture <abbrev xmlns:xlink="http://www.w3.org/1999/xlink" xlink:title="China Forestry Culture Collection Centre" id="ABBRID0E33MM" xlink:type="simple">CFCC</abbrev> 59479).</p></tp:treatment-sec><tp:treatment-sec sec-type="notes" id="SECID0EA4MM"><title>Notes.</title><p><italic><tp:taxon-name><tp:taxon-name-part taxon-name-part-type="genus" reg="Cytospora">Cytospora</tp:taxon-name-part><tp:taxon-name-part taxon-name-part-type="species" reg="euonymina">euonymina</tp:taxon-name-part></tp:taxon-name></italic> was isolated from <italic><tp:taxon-name><tp:taxon-name-part taxon-name-part-type="genus" reg="Euonymus">Euonymus</tp:taxon-name-part><tp:taxon-name-part taxon-name-part-type="species" reg="kiautschovicus">kiautschovicus</tp:taxon-name-part></tp:taxon-name></italic> in Shanxi Province, China (<xref ref-type="bibr" rid="B9">Fan et al. 2020</xref>). It is characterised by having pycnidia covered by the darkened cuticle. <xref ref-type="bibr" rid="B21">Lin et al. (2023b)</xref> reported this species from leaves of <italic><tp:taxon-name><tp:taxon-name-part taxon-name-part-type="genus" reg="Euonymus">Euonymus</tp:taxon-name-part><tp:taxon-name-part taxon-name-part-type="species" reg="japonicus">japonicus.</tp:taxon-name-part></tp:taxon-name></italic> In this study, two isolates grouped together with <italic><tp:taxon-name><tp:taxon-name-part taxon-name-part-type="genus" reg="Cytospora">C.</tp:taxon-name-part><tp:taxon-name-part taxon-name-part-type="species" reg="euonymina">euonymina</tp:taxon-name-part></tp:taxon-name></italic> in <abbrev xmlns:xlink="http://www.w3.org/1999/xlink" xlink:title="Maximum Likelihood" id="ABBRID0E15MM" xlink:type="simple">ML</abbrev> and <abbrev xmlns:xlink="http://www.w3.org/1999/xlink" xlink:title="Bayesian Inference" id="ABBRID0E55MM" xlink:type="simple">BI</abbrev> trees (<abbrev xmlns:xlink="http://www.w3.org/1999/xlink" xlink:title="Maximum Likelihood" id="ABBRID0EC6MM" xlink:type="simple">ML</abbrev>/<abbrev xmlns:xlink="http://www.w3.org/1999/xlink" xlink:title="Bayesian Inference" id="ABBRID0EG6MM" xlink:type="simple">BI</abbrev> = 98/1). Therefore, they were identified as <italic><tp:taxon-name><tp:taxon-name-part taxon-name-part-type="genus" reg="Cytospora">C.</tp:taxon-name-part><tp:taxon-name-part taxon-name-part-type="species" reg="euonymina">euonymina</tp:taxon-name-part></tp:taxon-name></italic>. Additionally, <abbrev xmlns:xlink="http://www.w3.org/1999/xlink" xlink:title="China Forestry Culture Collection Centre" id="ABBRID0EV6MM" xlink:type="simple">CFCC</abbrev> 59444 and 59479 extends its host range which were isolated from branches of <italic><tp:taxon-name><tp:taxon-name-part taxon-name-part-type="genus" reg="Salix">Salix</tp:taxon-name-part><tp:taxon-name-part taxon-name-part-type="species" reg="babylonica">babylonica</tp:taxon-name-part></tp:taxon-name></italic> in the current study.</p></tp:treatment-sec><ref-list><ref id="B9"><mixed-citation xmlns:xlink="http://www.w3.org/1999/xlink" xlink:type="simple"><person-group><name name-style="western"><surname>Fan</surname><given-names>XL</given-names></name><name name-style="western"><surname>Bezerra</surname><given-names>JDP</given-names></name><name name-style="western"><surname>Tian</surname><given-names>CM</given-names></name><name name-style="western"><surname>Crous</surname><given-names>PW</given-names></name></person-group> (<year>2020</year>) <article-title><italic><tp:taxon-name><tp:taxon-name-part taxon-name-part-type="genus">Cytospora</tp:taxon-name-part></tp:taxon-name></italic> (<tp:taxon-name><tp:taxon-name-part taxon-name-part-type="order">Diaporthales</tp:taxon-name-part></tp:taxon-name>) in China.</article-title><source>Persoonia</source><volume>45</volume>(<issue>1</issue>): <fpage>1</fpage>–<lpage>45</lpage>. <ext-link xlink:href="10.3767/persoonia.2020.45.01" ext-link-type="doi" xlink:type="simple">https://doi.org/10.3767/persoonia.2020.45.01</ext-link></mixed-citation></ref><ref id="B21"><mixed-citation xmlns:xlink="http://www.w3.org/1999/xlink" xlink:type="simple"><person-group><name name-style="western"><surname>Lin</surname><given-names>L</given-names></name><name name-style="western"><surname>Pan</surname><given-names>M</given-names></name><name name-style="western"><surname>Gao</surname><given-names>H</given-names></name><name name-style="western"><surname>Tian</surname><given-names>CM</given-names></name><name name-style="western"><surname>Fan</surname><given-names>XL</given-names></name></person-group> (<year>2023b</year>) <article-title>The potential fungal pathogens of <italic><tp:taxon-name><tp:taxon-name-part taxon-name-part-type="genus">Euonymus</tp:taxon-name-part><tp:taxon-name-part taxon-name-part-type="species">japonicus</tp:taxon-name-part></tp:taxon-name></italic> in Beijing, China.</article-title><source>Journal of <tp:taxon-name><tp:taxon-name-part taxon-name-part-type="kingdom">Fungi</tp:taxon-name-part></tp:taxon-name> (Basel, Switzerland)</source><volume>9</volume>(<issue>2</issue>): <fpage>271</fpage>. <ext-link xlink:href="10.3390/jof9020271" ext-link-type="doi" xlink:type="simple">https://doi.org/10.3390/jof9020271</ext-link></mixed-citation></ref></ref-list></tp:taxon-treatment>
