# Supplementary material for: ﻿Multigene phylogeny and morphology reveal three new species of Cytospora isolated from diseased plant branches in Fengtai District, Beijing, China
Source: MycoKeys. 2024 Jan 18;101:163–89. doi: 10.3897/mycokeys.101.116272 (PMC10811668; doi:10.3897/mycokeys.101.116272)
Supplement: XML Treatment for Cytospora fengtaiensis [file mycokeys.101.116272-treatment4.xml]

<!DOCTYPE tp:taxon-treatment
  PUBLIC "-//TaxonX//DTD Taxonomic Treatment Publishing DTD v0 20100105//EN" "tax-treatment-NSO.dtd">
<tp:taxon-treatment xmlns:tp="http://www.plazi.org/taxpub"><tp:treatment-meta><kwd-group><label>Taxon classification</label><kwd>
                <named-content content-type="kingdom">Fungi</named-content>
              </kwd><kwd>
                <named-content content-type="order">Diaporthales</named-content>
              </kwd><kwd>
                <named-content content-type="family">Valsaceae</named-content>
              </kwd></kwd-group><mixed-citation publication-type="journal"><person-group><name><surname>Jia</surname><given-names>Aoli</given-names></name><name><surname>Chen</surname><given-names>Baoyue</given-names></name><name><surname>Lu</surname><given-names>Hongyan</given-names></name><name><surname>Xing</surname><given-names>Yu</given-names></name><name><surname>Li</surname><given-names>Bin</given-names></name><name><surname>Fan</surname><given-names>Xinlei</given-names></name></person-group><article-title>﻿Multigene phylogeny and morphology reveal three new species of <italic><tp:taxon-name><tp:taxon-name-part taxon-name-part-type="genus" reg="Cytospora">Cytospora</tp:taxon-name-part></tp:taxon-name></italic> isolated from diseased plant branches in Fengtai District, Beijing, China</article-title><source>MycoKeys</source><day>18</day><month>01</month><year>2024</year><volume>101</volume><fpage>163</fpage><lpage>189</lpage><pub-id pub-id-type="doi">10.3897/mycokeys.101.116272</pub-id></mixed-citation></tp:treatment-meta><tp:nomenclature><label>﻿</label><tp:taxon-name>
              <object-id xmlns:xlink="http://www.w3.org/1999/xlink" content-type="arpha" xlink:type="simple">373B0659-4608-582B-A62E-D1A55886607D</object-id>
              <tp:taxon-name-part taxon-name-part-type="genus" reg="Cytospora">Cytospora</tp:taxon-name-part>
              <tp:taxon-name-part taxon-name-part-type="species" reg="fengtaiensis">fengtaiensis</tp:taxon-name-part>
              <object-id xmlns:xlink="http://www.w3.org/1999/xlink" content-type="mycobank" xlink:type="simple">850894</object-id>
            </tp:taxon-name><tp:taxon-authority>A.L. Jia &amp; X.L. Fan</tp:taxon-authority><tp:taxon-status xmlns:xlink="http://www.w3.org/1999/xlink" xlink:type="simple">sp. nov.</tp:taxon-status><xref ref-type="fig" rid="F6">Fig. 6</xref></tp:nomenclature><tp:treatment-sec sec-type="etymology" id="SECID0ESBNM"><title>Etymology.</title><p>Named after the place where it was first collected, Fengtai District, Beijing City.</p></tp:treatment-sec><tp:treatment-sec sec-type="Typification" id="SECID0EXBNM"><title>Typification.</title><p>China. Beijing City, Fengtai District, Qianling Mountain scenic area, <named-content xmlns:xlink="http://www.w3.org/1999/xlink" content-type="dwc:verbatimCoordinates" xlink:type="simple"><named-content content-type="geo-json" specific-use="{&#34;type&#34;:&#34;Point&#34;,&#34;coordinates&#34;:[116.088261,39.853411]}" id="NCID0EACNM" xlink:type="simple">39°51'12.28"N, 116°5'17.74"E</named-content></named-content>, from branches of <italic><tp:taxon-name><tp:taxon-name-part taxon-name-part-type="genus" reg="Acer">Acer</tp:taxon-name-part><tp:taxon-name-part taxon-name-part-type="species" reg="palmatum">palmatum</tp:taxon-name-part></tp:taxon-name></italic> ‘<italic><tp:taxon-name><tp:taxon-name-part taxon-name-part-type="genus" reg="Atropurpureum">Atropurpureum</tp:taxon-name-part></tp:taxon-name></italic>’, 7 Apr 2023, A.L. Jia &amp; X.L. Fan (holotype <named-content xmlns:xlink="http://www.w3.org/1999/xlink" content-type="dwc:institutional_code" xlink:title="Museum of Beijing Forestry University" xlink:href="http://grbio.org/institution/beijing-forestry-university" xlink:type="simple">BJFC</named-content> CF20230405, ex-holotype living culture <abbrev xmlns:xlink="http://www.w3.org/1999/xlink" xlink:title="China Forestry Culture Collection Centre" id="ABBRID0E2CNM" xlink:type="simple">CFCC</abbrev> 59449); <named-content xmlns:xlink="http://www.w3.org/1999/xlink" content-type="dwc:verbatimCoordinates" xlink:type="simple"><named-content content-type="geo-json" specific-use="{&#34;type&#34;:&#34;Point&#34;,&#34;coordinates&#34;:[116.088144,39.853475]}" id="NCID0ECDNM" xlink:type="simple">39°51'12.51"N, 116°5'17.32"E</named-content></named-content>, from branches of <italic><tp:taxon-name><tp:taxon-name-part taxon-name-part-type="genus" reg="Acer">Acer</tp:taxon-name-part><tp:taxon-name-part taxon-name-part-type="species" reg="palmatum">palmatum</tp:taxon-name-part></tp:taxon-name></italic> ‘<italic><tp:taxon-name><tp:taxon-name-part taxon-name-part-type="genus" reg="Atropurpureum">Atropurpureum</tp:taxon-name-part></tp:taxon-name></italic>’, 7 Apr 2023, A.L. Jia &amp; X.L. Fan (paratype <named-content xmlns:xlink="http://www.w3.org/1999/xlink" content-type="dwc:institutional_code" xlink:title="Museum of Beijing Forestry University" xlink:href="http://grbio.org/institution/beijing-forestry-university" xlink:type="simple">BJFC</named-content> CF20230406, ex-paratype living culture <abbrev xmlns:xlink="http://www.w3.org/1999/xlink" xlink:title="China Forestry Culture Collection Centre" id="ABBRID0E4DNM" xlink:type="simple">CFCC</abbrev> 59442.</p></tp:treatment-sec><tp:treatment-sec sec-type="description" id="SECID0EBENM"><title>Description.</title><p><bold><italic>Sexual morph</italic></bold>: not observed. <bold><italic>Asexual morph</italic>: <italic>Conidiomata pycnidial</italic></bold>, immersed in the bark, scattered, producing black area on bark, circular to ovoid, with multiple locules, occasionally slightly erumpent through the surface. <bold><italic>Conceptacle</italic></bold> absent. <bold><italic>Ectostromatic disc</italic></bold> conspicuous, grey to black, discoid, circular to ovoid, 180–250 µm in diam., producing one ostiole per disc when mature. <bold><italic>Ostiole</italic></bold> grey to black, nearly at the same level as the disc surface, 70–105 µm in diam. Locules numerous, subdivided frequently by invaginations with common walls, circular to ovoid, 560–800 µm in diam. <bold><italic>Conidiophores</italic></bold> hyaline, unbranched, approximately cylindrical, 11–17 × 1.5–2 (av. = 14.7 ± 2.7 × 1.6 ± 0.3, n = 50) µm. <bold><italic>Conidiogenous cells</italic></bold> enteroblastic, phialidic. <bold><italic>Conidia</italic></bold> hyaline, elongate-allantoid, smooth, aseptate, 5–6 × 1–2 (av. = 5.5 ± 0.5 × 1.6 ± 0.2, n = 50) µm.</p></tp:treatment-sec><tp:treatment-sec sec-type="description" id="SECID0EOFNM"><title>Culture characteristics.</title><p>Cultures on <abbrev xmlns:xlink="http://www.w3.org/1999/xlink" xlink:title="potato dextrose agar" id="ABBRID0EUFNM" xlink:type="simple">PDA</abbrev> are initially white to pale vinaceous, growing slowly up to 3 cm after 3 d and entirely covering the 6 cm Petri dish after 7 d, becoming fawn after 14 d. Colonies are flat with a uniform texture, Colony margin irregular. After 30 d, <italic>pycnidia</italic> aggregated on surface.</p><fig id="F6" position="float" orientation="portrait"><object-id xmlns:xlink="http://www.w3.org/1999/xlink" content-type="doi" xlink:type="simple">10.3897/mycokeys.101.116272.figure6</object-id><object-id xmlns:xlink="http://www.w3.org/1999/xlink" content-type="arpha" xlink:type="simple">3768C04C-4D0D-5DF8-A5A6-E3273F461F69</object-id><label>Figure 6.</label><caption><p><italic><tp:taxon-name><tp:taxon-name-part taxon-name-part-type="genus" reg="Cytospora">Cytospora</tp:taxon-name-part><tp:taxon-name-part taxon-name-part-type="species" reg="fengtaiensis">fengtaiensis</tp:taxon-name-part></tp:taxon-name></italic> from <italic><tp:taxon-name><tp:taxon-name-part taxon-name-part-type="genus" reg="Acer">Acer</tp:taxon-name-part><tp:taxon-name-part taxon-name-part-type="species" reg="palmatum">palmatum</tp:taxon-name-part></tp:taxon-name></italic> ‘<italic><tp:taxon-name><tp:taxon-name-part taxon-name-part-type="genus" reg="Atropurpureum">Atropurpureum</tp:taxon-name-part></tp:taxon-name></italic>’ (<named-content xmlns:xlink="http://www.w3.org/1999/xlink" content-type="dwc:institutional_code" xlink:title="Museum of Beijing Forestry University" xlink:href="http://grbio.org/institution/beijing-forestry-university" xlink:type="simple">BJFC</named-content> CF20230405) <bold>A, B</bold> habit of conidiomata on branch <bold>C</bold> transverse section through conidiomata <bold>D</bold> longitudinal section through conidiomata <bold>E</bold> conidiophores and conidiogenous cells <bold>F</bold> conidia. Scale bars: 1 mm (<bold>A</bold>); 200 µm (<bold>B–D</bold>); 10 µm (<bold>E, F</bold>).</p></caption><graphic xmlns:xlink="http://www.w3.org/1999/xlink" xlink:href="mycokeys-101-163-g006.jpg" position="float" orientation="portrait" xlink:type="simple" id="oo_970018.jpg"><uri content-type="original_file" xlink:type="simple">https://binary.pensoft.net/fig/970018</uri></graphic></fig></tp:treatment-sec><tp:treatment-sec sec-type="material" id="SECID0EYHNM"><title>Additional materials examined.</title><p>China. Beijing City, Fengtai District, Qianling Mountain scenic area, <named-content xmlns:xlink="http://www.w3.org/1999/xlink" content-type="dwc:verbatimCoordinates" xlink:type="simple"><named-content content-type="geo-json" specific-use="{&#34;type&#34;:&#34;Point&#34;,&#34;coordinates&#34;:[116.087600,39.853181]}" id="NCID0EBINM" xlink:type="simple">39°51'11.45"N, 116°5'15.36"E</named-content></named-content>, from branches of <italic><tp:taxon-name><tp:taxon-name-part taxon-name-part-type="genus" reg="Acer">Acer</tp:taxon-name-part><tp:taxon-name-part taxon-name-part-type="species" reg="palmatum">palmatum</tp:taxon-name-part></tp:taxon-name></italic> ‘<italic><tp:taxon-name><tp:taxon-name-part taxon-name-part-type="genus" reg="Atropurpureum">Atropurpureum</tp:taxon-name-part></tp:taxon-name></italic>’, 7 Apr 2023, A.L. Jia &amp; X.L. Fan (<named-content xmlns:xlink="http://www.w3.org/1999/xlink" content-type="dwc:institutional_code" xlink:title="Museum of Beijing Forestry University" xlink:href="http://grbio.org/institution/beijing-forestry-university" xlink:type="simple">BJFC</named-content> CF20230407, living culture <abbrev xmlns:xlink="http://www.w3.org/1999/xlink" xlink:title="China Forestry Culture Collection Centre" id="ABBRID0E3INM" xlink:type="simple">CFCC</abbrev> 59525; <named-content xmlns:xlink="http://www.w3.org/1999/xlink" content-type="dwc:institutional_code" xlink:title="Museum of Beijing Forestry University" xlink:href="http://grbio.org/institution/beijing-forestry-university" xlink:type="simple">BJFC</named-content> CF20230408, living cultures <abbrev xmlns:xlink="http://www.w3.org/1999/xlink" xlink:title="China Forestry Culture Collection Centre" id="ABBRID0EEJNM" xlink:type="simple">CFCC</abbrev> 59526 and 59527).</p></tp:treatment-sec><tp:treatment-sec sec-type="notes" id="SECID0EIJNM"><title>Notes.</title><p><italic><tp:taxon-name><tp:taxon-name-part taxon-name-part-type="genus" reg="Cytospora">Cytospora</tp:taxon-name-part><tp:taxon-name-part taxon-name-part-type="species" reg="fengtaiensis">fengtaiensis</tp:taxon-name-part></tp:taxon-name></italic> is associated with canker disease of <italic><tp:taxon-name><tp:taxon-name-part taxon-name-part-type="genus" reg="Acer">Acer</tp:taxon-name-part><tp:taxon-name-part taxon-name-part-type="species" reg="palmatum">palmatum</tp:taxon-name-part></tp:taxon-name></italic> ‘<italic><tp:taxon-name><tp:taxon-name-part taxon-name-part-type="genus" reg="Atropurpureum">Atropurpureum</tp:taxon-name-part></tp:taxon-name></italic>’ in the current study. It can be identified by its conidiomata producing larger black areas on bark. Phylogenetically, five isolates in this study formed a distinct lineage in the phylogenetic trees of each individual gene (ITS, <italic>act</italic>, <italic>rpb2</italic>, <italic>tef1-α</italic> and <italic>tub2</italic>) and the combined gene dataset (Fig. <xref ref-type="fig" rid="F2">2</xref>).</p></tp:treatment-sec><tp:treatment-sec><!--Section generated to contain objects referenced in tp:taxon-treatment.--><fig id="F2" position="float" orientation="portrait"><object-id xmlns:xlink="http://www.w3.org/1999/xlink" content-type="doi" xlink:type="simple">10.3897/mycokeys.101.116272.figure2</object-id><object-id xmlns:xlink="http://www.w3.org/1999/xlink" content-type="arpha" xlink:type="simple">85C4D0B9-E96E-5C7A-B932-2AB75FE8F3B8</object-id><label>Figure 2.</label><caption><p>Phylogram of <italic><tp:taxon-name><tp:taxon-name-part taxon-name-part-type="genus" reg="Cytospora">Cytospora</tp:taxon-name-part></tp:taxon-name></italic> based on Maximum Likelihood (<abbrev xmlns:xlink="http://www.w3.org/1999/xlink" xlink:title="Maximum Likelihood" id="ABBRID0EXAMM" xlink:type="simple">ML</abbrev>) analysis of the dataset of combined ITS, <italic>act</italic>, <italic>rpb2</italic>, <italic>tef1-a</italic> and <italic>tub2</italic> genes. Numbers above the branches indicate <abbrev xmlns:xlink="http://www.w3.org/1999/xlink" xlink:title="Maximum Likelihood" id="ABBRID0EDBMM" xlink:type="simple">ML</abbrev> bootstrap values (<abbrev xmlns:xlink="http://www.w3.org/1999/xlink" xlink:title="Maximum Likelihood" id="ABBRID0EHBMM" xlink:type="simple">ML</abbrev>-BS ≥ 60%) and Bayesian Posterior Probabilities (BPP ≥ 0.9). Ex-type isolates are in bold. lsolates in this study marked with its hosts and highlighted in two different colours where the novel species are shown in dark blue and the known species are shown in light blue.</p></caption><graphic xmlns:xlink="http://www.w3.org/1999/xlink" xlink:href="mycokeys-101-163-g002.jpg" position="float" orientation="portrait" xlink:type="simple" id="oo_970014.jpg"><uri content-type="original_file" xlink:type="simple">https://binary.pensoft.net/fig/970014</uri></graphic></fig></tp:treatment-sec></tp:taxon-treatment>
