# Supplementary material for: ﻿Multigene phylogeny and morphology reveal three new species of Cytospora isolated from diseased plant branches in Fengtai District, Beijing, China
Source: MycoKeys. 2024 Jan 18;101:163–89. doi: 10.3897/mycokeys.101.116272 (PMC10811668; doi:10.3897/mycokeys.101.116272)
Supplement: XML Treatment for Cytospora haidianensis [file mycokeys.101.116272-treatment5.xml]

<!DOCTYPE tp:taxon-treatment
  PUBLIC "-//TaxonX//DTD Taxonomic Treatment Publishing DTD v0 20100105//EN" "tax-treatment-NSO.dtd">
<tp:taxon-treatment xmlns:tp="http://www.plazi.org/taxpub"><tp:treatment-meta><kwd-group><label>Taxon classification</label><kwd>
                <named-content content-type="kingdom">Fungi</named-content>
              </kwd><kwd>
                <named-content content-type="order">Diaporthales</named-content>
              </kwd><kwd>
                <named-content content-type="family">Valsaceae</named-content>
              </kwd></kwd-group><mixed-citation publication-type="journal"><person-group><name><surname>Jia</surname><given-names>Aoli</given-names></name><name><surname>Chen</surname><given-names>Baoyue</given-names></name><name><surname>Lu</surname><given-names>Hongyan</given-names></name><name><surname>Xing</surname><given-names>Yu</given-names></name><name><surname>Li</surname><given-names>Bin</given-names></name><name><surname>Fan</surname><given-names>Xinlei</given-names></name></person-group><article-title>﻿Multigene phylogeny and morphology reveal three new species of <italic><tp:taxon-name><tp:taxon-name-part taxon-name-part-type="genus" reg="Cytospora">Cytospora</tp:taxon-name-part></tp:taxon-name></italic> isolated from diseased plant branches in Fengtai District, Beijing, China</article-title><source>MycoKeys</source><day>18</day><month>01</month><year>2024</year><volume>101</volume><fpage>163</fpage><lpage>189</lpage><pub-id pub-id-type="doi">10.3897/mycokeys.101.116272</pub-id></mixed-citation></tp:treatment-meta><tp:nomenclature><label>﻿</label><tp:taxon-name>
              <object-id xmlns:xlink="http://www.w3.org/1999/xlink" content-type="arpha" xlink:type="simple">494EAF10-355F-5445-8682-D613412A1372</object-id>
              <tp:taxon-name-part taxon-name-part-type="genus" reg="Cytospora">Cytospora</tp:taxon-name-part>
              <tp:taxon-name-part taxon-name-part-type="species" reg="haidianensis">haidianensis</tp:taxon-name-part>
            </tp:taxon-name><tp:taxon-authority>X. Zhou &amp; X.L. Fan, Forests 11: 524 (2020)</tp:taxon-authority><xref ref-type="fig" rid="F7">Fig. 7</xref></tp:nomenclature><tp:treatment-sec sec-type="description" id="SECID0EAMNM"><title>Description.</title><p><bold><italic>Sexual morph</italic></bold>: not observed. <bold><italic>Asexual morph</italic>: <italic>Conidiomata pycnidial</italic></bold>, immersed in the bark, scattered, producing black area on bark, circular to ovoid, with multiple locules, occasionally slightly erumpent through the surface. <bold><italic>Conceptacle</italic></bold> absent. <bold><italic>Ectostromatic disc</italic></bold> isabelline to dark brick, conspicuous, circular to ovoid, 130–350 µm in diam, with one ostiole per disc. <bold><italic>Ostiole</italic></bold> in the centre of the disc, black, conspicuous, 90–180 µm in diam. <bold><italic>Locules</italic></bold> numerous, subdivided frequently by invaginations with common walls, circular to ovoid, 500–1200 µm in diam. <bold><italic>Conidiophores</italic></bold> hyaline, branched at the base or unbranched, approximately cylindrical, 12–19 × 1–1.5 (av. = 15.5 ± 4.3 × 1.1 ± 0.4, n = 50) µm. <bold><italic>Conidiogenous cells</italic></bold> enteroblastic, phialidic, subcylindrical to cylindrical. <bold><italic>Conidia</italic></bold> hyaline, elongate-allantoid, smooth, aseptate, thin-walled, 4.8–6 × 1.5–2 (av. = 5.3 ± 0.7 × 1.7 ± 0.3, n = 50) µm.</p></tp:treatment-sec><tp:treatment-sec sec-type="description" id="SECID0EPNNM"><title>Cultural characteristics.</title><p>Colonies on <abbrev xmlns:xlink="http://www.w3.org/1999/xlink" xlink:title="potato dextrose agar" id="ABBRID0EVNNM" xlink:type="simple">PDA</abbrev> are initially white after 3 d, becoming light brown after 14 d. The colonies are thin with a uniform texture, lacking aerial mycelium. <italic>Pycnidia</italic> were randomly observed on the surface of the colony after 30 d.</p><fig id="F7" position="float" orientation="portrait"><object-id xmlns:xlink="http://www.w3.org/1999/xlink" content-type="doi" xlink:type="simple">10.3897/mycokeys.101.116272.figure7</object-id><object-id xmlns:xlink="http://www.w3.org/1999/xlink" content-type="arpha" xlink:type="simple">B69DA747-0166-53C1-8F24-7EB6066E1AFF</object-id><label>Figure 7.</label><caption><p><italic><tp:taxon-name><tp:taxon-name-part taxon-name-part-type="genus" reg="Cytospora">Cytospora</tp:taxon-name-part><tp:taxon-name-part taxon-name-part-type="species" reg="haidianensis">haidianensis</tp:taxon-name-part></tp:taxon-name></italic> from <italic><tp:taxon-name><tp:taxon-name-part taxon-name-part-type="genus" reg="Salix">Salix</tp:taxon-name-part><tp:taxon-name-part taxon-name-part-type="species" reg="babylonica">babylonica</tp:taxon-name-part></tp:taxon-name></italic> (<named-content xmlns:xlink="http://www.w3.org/1999/xlink" content-type="dwc:institutional_code" xlink:title="Museum of Beijing Forestry University" xlink:href="http://grbio.org/institution/beijing-forestry-university" xlink:type="simple">BJFC</named-content> CF20230411) <bold>A, B</bold> habit of conidiomata on branch <bold>C</bold> transverse section through conidiomata <bold>D</bold> longitudinal section through conidiomata <bold>E, F</bold> conidiophores and conidiogenous cells <bold>G</bold> conidia. Scale bars: 1 mm (<bold>A</bold>); 200 µm (<bold>B–D</bold>); 10 µm (<bold>E–G</bold>).</p></caption><graphic xmlns:xlink="http://www.w3.org/1999/xlink" xlink:href="mycokeys-101-163-g007.jpg" position="float" orientation="portrait" xlink:type="simple" id="oo_970019.jpg"><uri content-type="original_file" xlink:type="simple">https://binary.pensoft.net/fig/970019</uri></graphic></fig></tp:treatment-sec><tp:treatment-sec sec-type="material" id="SECID0ESPNM"><title>Materials examined.</title><p>China, Beijing City, Fengtai Distinct, Beigong National Forest Park, <named-content xmlns:xlink="http://www.w3.org/1999/xlink" content-type="dwc:verbatimCoordinates" xlink:type="simple"><named-content content-type="geo-json" specific-use="{&#34;type&#34;:&#34;Point&#34;,&#34;coordinates&#34;:[116.129889,39.872350]}" id="NCID0E2PNM" xlink:type="simple">39°52'20.46"N, 116°7'47.60"E</named-content></named-content>, from branches of <italic><tp:taxon-name><tp:taxon-name-part taxon-name-part-type="genus" reg="Euonymus">Euonymus</tp:taxon-name-part><tp:taxon-name-part taxon-name-part-type="species" reg="japonicus">japonicus</tp:taxon-name-part></tp:taxon-name></italic>, 12 Apr 2023, A.L. Jia &amp; X.L. Fan (<named-content xmlns:xlink="http://www.w3.org/1999/xlink" content-type="dwc:institutional_code" xlink:title="Museum of Beijing Forestry University" xlink:href="http://grbio.org/institution/beijing-forestry-university" xlink:type="simple">BJFC</named-content> CF20230409, living culture <abbrev xmlns:xlink="http://www.w3.org/1999/xlink" xlink:title="China Forestry Culture Collection Centre" id="ABBRID0EPQNM" xlink:type="simple">CFCC</abbrev> 59450); Beigong National Forest Park, <named-content xmlns:xlink="http://www.w3.org/1999/xlink" content-type="dwc:verbatimCoordinates" xlink:type="simple"><named-content content-type="geo-json" specific-use="{&#34;type&#34;:&#34;Point&#34;,&#34;coordinates&#34;:[116.129889,39.872350]}" id="NCID0EWQNM" xlink:type="simple">39°52'20.46"N, 116°7'47.60"E</named-content></named-content>, from branches of <italic><tp:taxon-name><tp:taxon-name-part taxon-name-part-type="genus" reg="Malus">Malus</tp:taxon-name-part></tp:taxon-name></italic> ‘<italic>American</italic>’, 12 Apr 2023, A.L. Jia &amp; X.L. Fan (<named-content xmlns:xlink="http://www.w3.org/1999/xlink" content-type="dwc:institutional_code" xlink:title="Museum of Beijing Forestry University" xlink:href="http://grbio.org/institution/beijing-forestry-university" xlink:type="simple">BJFC</named-content> CF20230410, living culture <abbrev xmlns:xlink="http://www.w3.org/1999/xlink" xlink:title="China Forestry Culture Collection Centre" id="ABBRID0EIRNM" xlink:type="simple">CFCC</abbrev> 59475); Century Forest Park, <named-content xmlns:xlink="http://www.w3.org/1999/xlink" content-type="dwc:verbatimCoordinates" xlink:type="simple"><named-content content-type="geo-json" specific-use="{&#34;type&#34;:&#34;Point&#34;,&#34;coordinates&#34;:[116.240833,39.828611]}" id="NCID0EPRNM" xlink:type="simple">39°49'43"N, 116°14'27"E</named-content></named-content>, from branches of <tp:taxon-name><tp:taxon-name-part taxon-name-part-type="genus" reg="Acer">Acer</tp:taxon-name-part><tp:taxon-name-part taxon-name-part-type="species" reg="pictum">pictum</tp:taxon-name-part><tp:taxon-name-part taxon-name-part-type="infraspecific-rank">subsp.</tp:taxon-name-part><tp:taxon-name-part taxon-name-part-type="subspecies" reg="mono">mono</tp:taxon-name-part></tp:taxon-name>, 18 May 2023, A.L. Jia &amp; Y.X. Li (<named-content xmlns:xlink="http://www.w3.org/1999/xlink" content-type="dwc:institutional_code" xlink:title="Museum of Beijing Forestry University" xlink:href="http://grbio.org/institution/beijing-forestry-university" xlink:type="simple">BJFC</named-content> CF20230411, living culture <abbrev xmlns:xlink="http://www.w3.org/1999/xlink" xlink:title="China Forestry Culture Collection Centre" id="ABBRID0EJSNM" xlink:type="simple">CFCC</abbrev> 59471; <named-content xmlns:xlink="http://www.w3.org/1999/xlink" content-type="dwc:institutional_code" xlink:title="Museum of Beijing Forestry University" xlink:href="http://grbio.org/institution/beijing-forestry-university" xlink:type="simple">BJFC</named-content> CF20230412, living culture <abbrev xmlns:xlink="http://www.w3.org/1999/xlink" xlink:title="China Forestry Culture Collection Centre" id="ABBRID0ERSNM" xlink:type="simple">CFCC</abbrev> 59536).</p></tp:treatment-sec><tp:treatment-sec sec-type="notes" id="SECID0EVSNM"><title>Notes.</title><p><italic><tp:taxon-name><tp:taxon-name-part taxon-name-part-type="genus" reg="Cytospora">Cytospora</tp:taxon-name-part><tp:taxon-name-part taxon-name-part-type="species" reg="haidianensis">haidianensis</tp:taxon-name-part></tp:taxon-name></italic> was first introduced by <xref ref-type="bibr" rid="B42">Zhou et al. (2020)</xref> and which was isolated from <italic><tp:taxon-name><tp:taxon-name-part taxon-name-part-type="genus" reg="Euonymus">Euonymus</tp:taxon-name-part><tp:taxon-name-part taxon-name-part-type="species" reg="alatus">alatus</tp:taxon-name-part></tp:taxon-name></italic> in Beijing, China. This species has numerous locules with a central column of ostiolar tissue (<xref ref-type="bibr" rid="B42">Zhou et al. 2020</xref>). In this study, four isolates grouped together with <italic><tp:taxon-name><tp:taxon-name-part taxon-name-part-type="genus" reg="Cytospora">C.</tp:taxon-name-part><tp:taxon-name-part taxon-name-part-type="species" reg="haidianensis">haidianensis</tp:taxon-name-part></tp:taxon-name></italic> in <abbrev xmlns:xlink="http://www.w3.org/1999/xlink" xlink:title="Maximum Likelihood" id="ABBRID0EEUNM" xlink:type="simple">ML</abbrev> and <abbrev xmlns:xlink="http://www.w3.org/1999/xlink" xlink:title="Bayesian Inference" id="ABBRID0EIUNM" xlink:type="simple">BI</abbrev> trees (<abbrev xmlns:xlink="http://www.w3.org/1999/xlink" xlink:title="Maximum Likelihood" id="ABBRID0EMUNM" xlink:type="simple">ML</abbrev>/<abbrev xmlns:xlink="http://www.w3.org/1999/xlink" xlink:title="Bayesian Inference" id="ABBRID0EQUNM" xlink:type="simple">BI</abbrev> = 100/1). Therefore, they are identified as <italic><tp:taxon-name><tp:taxon-name-part taxon-name-part-type="genus" reg="Cytospora">Cytospora</tp:taxon-name-part><tp:taxon-name-part taxon-name-part-type="species" reg="haidianensis">haidianensis</tp:taxon-name-part></tp:taxon-name></italic>. The current study extends its host range to <italic><tp:taxon-name><tp:taxon-name-part taxon-name-part-type="genus" reg="Buxus">Buxus</tp:taxon-name-part><tp:taxon-name-part taxon-name-part-type="species" reg="megistophylla">megistophylla</tp:taxon-name-part></tp:taxon-name></italic>, <italic><tp:taxon-name><tp:taxon-name-part taxon-name-part-type="genus" reg="Malus">Malus</tp:taxon-name-part></tp:taxon-name></italic> ‘<italic>American</italic>’ and <tp:taxon-name><tp:taxon-name-part taxon-name-part-type="genus" reg="Acer">Acer</tp:taxon-name-part><tp:taxon-name-part taxon-name-part-type="species" reg="pictum">pictum</tp:taxon-name-part><tp:taxon-name-part taxon-name-part-type="infraspecific-rank">subsp.</tp:taxon-name-part><tp:taxon-name-part taxon-name-part-type="subspecies" reg="mono">mono</tp:taxon-name-part></tp:taxon-name>.</p></tp:treatment-sec><ref-list><ref id="B42"><mixed-citation xmlns:xlink="http://www.w3.org/1999/xlink" xlink:type="simple"><person-group><name name-style="western"><surname>Zhou</surname><given-names>X</given-names></name><name name-style="western"><surname>Pan</surname><given-names>M</given-names></name><name name-style="western"><surname>Li</surname><given-names>HY</given-names></name><name name-style="western"><surname>Tian</surname><given-names>CM</given-names></name><name name-style="western"><surname>Fan</surname><given-names>XL</given-names></name></person-group> (<year>2020</year>) <article-title>Dieback of <italic><tp:taxon-name><tp:taxon-name-part taxon-name-part-type="genus">Euonymus</tp:taxon-name-part><tp:taxon-name-part taxon-name-part-type="species">alatus</tp:taxon-name-part></tp:taxon-name></italic> (<tp:taxon-name><tp:taxon-name-part taxon-name-part-type="family">Celastraceae</tp:taxon-name-part></tp:taxon-name>) caused by <italic><tp:taxon-name><tp:taxon-name-part taxon-name-part-type="genus">Cytospora</tp:taxon-name-part><tp:taxon-name-part taxon-name-part-type="species">haidianensis</tp:taxon-name-part></tp:taxon-name></italic> sp. nov. in China.</article-title><source>Forests</source><volume>11</volume>(<issue>5</issue>): <fpage>524</fpage>. <ext-link xlink:href="10.3390/f11050524" ext-link-type="doi" xlink:type="simple">https://doi.org/10.3390/f11050524</ext-link></mixed-citation></ref></ref-list></tp:taxon-treatment>
