# Supplementary material for: ﻿Multigene phylogeny and morphology reveal three new species of Cytospora isolated from diseased plant branches in Fengtai District, Beijing, China
Source: MycoKeys. 2024 Jan 18;101:163–89. doi: 10.3897/mycokeys.101.116272 (PMC10811668; doi:10.3897/mycokeys.101.116272)
Supplement: XML Treatment for Cytospora pinea [file mycokeys.101.116272-treatment6.xml]

<!DOCTYPE tp:taxon-treatment
  PUBLIC "-//TaxonX//DTD Taxonomic Treatment Publishing DTD v0 20100105//EN" "tax-treatment-NSO.dtd">
<tp:taxon-treatment xmlns:tp="http://www.plazi.org/taxpub"><tp:treatment-meta><kwd-group><label>Taxon classification</label><kwd>
                <named-content content-type="kingdom">Fungi</named-content>
              </kwd><kwd>
                <named-content content-type="order">Diaporthales</named-content>
              </kwd><kwd>
                <named-content content-type="family">Valsaceae</named-content>
              </kwd></kwd-group><mixed-citation publication-type="journal"><person-group><name><surname>Jia</surname><given-names>Aoli</given-names></name><name><surname>Chen</surname><given-names>Baoyue</given-names></name><name><surname>Lu</surname><given-names>Hongyan</given-names></name><name><surname>Xing</surname><given-names>Yu</given-names></name><name><surname>Li</surname><given-names>Bin</given-names></name><name><surname>Fan</surname><given-names>Xinlei</given-names></name></person-group><article-title>﻿Multigene phylogeny and morphology reveal three new species of <italic><tp:taxon-name><tp:taxon-name-part taxon-name-part-type="genus" reg="Cytospora">Cytospora</tp:taxon-name-part></tp:taxon-name></italic> isolated from diseased plant branches in Fengtai District, Beijing, China</article-title><source>MycoKeys</source><day>18</day><month>01</month><year>2024</year><volume>101</volume><fpage>163</fpage><lpage>189</lpage><pub-id pub-id-type="doi">10.3897/mycokeys.101.116272</pub-id></mixed-citation></tp:treatment-meta><tp:nomenclature><label>﻿</label><tp:taxon-name>
              <object-id xmlns:xlink="http://www.w3.org/1999/xlink" content-type="arpha" xlink:type="simple">8CC4E63C-B1AC-5B41-A7BF-BB3F684C056F</object-id>
              <tp:taxon-name-part taxon-name-part-type="genus" reg="Cytospora">Cytospora</tp:taxon-name-part>
              <tp:taxon-name-part taxon-name-part-type="species" reg="pinea">pinea</tp:taxon-name-part>
              <object-id xmlns:xlink="http://www.w3.org/1999/xlink" content-type="mycobank" xlink:type="simple">850895</object-id>
            </tp:taxon-name><tp:taxon-authority>A.L. Jia &amp; X.L. Fan</tp:taxon-authority><tp:taxon-status xmlns:xlink="http://www.w3.org/1999/xlink" xlink:type="simple">sp. nov.</tp:taxon-status><xref ref-type="fig" rid="F8">Fig. 8</xref></tp:nomenclature><tp:treatment-sec sec-type="etymology" id="SECID0ESXNM"><title>Etymology.</title><p>Named after the host genus on which it was collected, <italic><tp:taxon-name><tp:taxon-name-part taxon-name-part-type="genus" reg="Pinus">Pinus</tp:taxon-name-part></tp:taxon-name></italic>.</p></tp:treatment-sec><tp:treatment-sec sec-type="Typification" id="SECID0E6XNM"><title>Typification.</title><p>China, Beijing City, Fengtai Distinct, Lotus Pond Park, <named-content xmlns:xlink="http://www.w3.org/1999/xlink" content-type="dwc:verbatimCoordinates" xlink:type="simple"><named-content content-type="geo-json" specific-use="{&#34;type&#34;:&#34;Point&#34;,&#34;coordinates&#34;:[116.313669,39.891011]}" id="NCID0EIYNM" xlink:type="simple">39°53'27.64"N, 116°18'49.21"E</named-content></named-content>, from branches of <italic><tp:taxon-name><tp:taxon-name-part taxon-name-part-type="genus" reg="Pinus">Pinus</tp:taxon-name-part><tp:taxon-name-part taxon-name-part-type="species" reg="bungeanae">bungeanae</tp:taxon-name-part></tp:taxon-name></italic>, 9 Feb 2023, X.L. Fan (holotype <named-content xmlns:xlink="http://www.w3.org/1999/xlink" content-type="dwc:institutional_code" xlink:title="Museum of Beijing Forestry University" xlink:href="http://grbio.org/institution/beijing-forestry-university" xlink:type="simple">BJFC</named-content> CF20230413, ex-holotype living culture <abbrev xmlns:xlink="http://www.w3.org/1999/xlink" xlink:title="China Forestry Culture Collection Centre" id="ABBRID0E3YNM" xlink:type="simple">CFCC</abbrev> 59521; <named-content xmlns:xlink="http://www.w3.org/1999/xlink" content-type="dwc:verbatimCoordinates" xlink:type="simple"><named-content content-type="geo-json" specific-use="{&#34;type&#34;:&#34;Point&#34;,&#34;coordinates&#34;:[116.313767,39.890892]}" id="NCID0EDZNM" xlink:type="simple">39°53'27.21"N, 116°18'49.56"E</named-content></named-content>, from branches of <italic><tp:taxon-name><tp:taxon-name-part taxon-name-part-type="genus" reg="Pinus">Pinus</tp:taxon-name-part><tp:taxon-name-part taxon-name-part-type="species" reg="bungeanae">bungeanae</tp:taxon-name-part></tp:taxon-name></italic>, 9 Feb 2023, X.L. Fan (paratype <named-content xmlns:xlink="http://www.w3.org/1999/xlink" content-type="dwc:institutional_code" xlink:title="Museum of Beijing Forestry University" xlink:href="http://grbio.org/institution/beijing-forestry-university" xlink:type="simple">BJFC</named-content> CF20230415, ex-paratype living culture <abbrev xmlns:xlink="http://www.w3.org/1999/xlink" xlink:title="China Forestry Culture Collection Centre" id="ABBRID0EXZNM" xlink:type="simple">CFCC</abbrev> 59523).</p></tp:treatment-sec><tp:treatment-sec sec-type="description" id="SECID0E2ZNM"><title>Description.</title><p><bold><italic>Sexual morph</italic></bold>: not observed. <bold><italic>Asexual morph</italic>: <italic>Conidiomata pycnidial</italic></bold>, immersed in bark, scattered, nearly flat, slightly erumpent through the bark surface in a large area, with multiple locules. <bold><italic>Conceptacle</italic></bold> absent. <bold><italic>Ectostromatic disc</italic></bold> light brown to black, inconspicuous, circular to ovoid, with one <bold><italic>ostiole</italic></bold> per disc. <bold><italic>Ostiole</italic></bold> black, conspicuous, 150–200 μm diam. <bold><italic>Locules</italic></bold> numerous, irregular, subdivided frequently by invaginations with common walls, 980–1130 µm diam. <bold><italic>Conidiophores</italic></bold> borne along the locules, hyaline, branched at the base, in the middle or unbranched, thin-walled, 15–22 × 1.5–2.5 μm (av. = 18 ± 2.3 × 2 ± 0.3 μm, n = 30), embedded in a gelatinous layer. <bold><italic>Conidiogenous cells</italic></bold> enteroblastic, phialidic, sub-cylindrical, 3–7.5(–8) × 1–2 μm (av. = 4.5 ± 1.4 × 1.6 ± 0.3 μm, n = 50), tapering towards apices; arranged in rosettes. <bold><italic>Conidia</italic></bold> hyaline, allantoid, eguttulate, smooth, aseptate, thin-walled, 3.5–5 × 1–2 μm (av. = 4.3 ± 0.5 × 1.4 ± 0.2 μm, n = 50).</p></tp:treatment-sec><tp:treatment-sec sec-type="description" id="SECID0EN2NM"><title>Culture characteristics.</title><p>Cultures on <abbrev xmlns:xlink="http://www.w3.org/1999/xlink" xlink:title="potato dextrose agar" id="ABBRID0ET2NM" xlink:type="simple">PDA</abbrev> are initially white, growing slowly up to 2 cm in diam. after 3 d and becoming yellowish after 7–10 d. Colonies thin with a uniform texture, lacking aerial mycelium, entirely covering the 6 cm Petri dish after 14 d, with a regular edge. After 30 d, <italic>pycnidia</italic> irregularly distributed on culture surface.</p><fig id="F8" position="float" orientation="portrait"><object-id xmlns:xlink="http://www.w3.org/1999/xlink" content-type="doi" xlink:type="simple">10.3897/mycokeys.101.116272.figure8</object-id><object-id xmlns:xlink="http://www.w3.org/1999/xlink" content-type="arpha" xlink:type="simple">0223DE9A-D3BA-53A4-989D-5E912BE38383</object-id><label>Figure 8.</label><caption><p><italic><tp:taxon-name><tp:taxon-name-part taxon-name-part-type="genus" reg="Cytospora">Cytospora</tp:taxon-name-part><tp:taxon-name-part taxon-name-part-type="species" reg="pinea">pinea</tp:taxon-name-part></tp:taxon-name></italic> from <italic><tp:taxon-name><tp:taxon-name-part taxon-name-part-type="genus" reg="Pinus">Pinus</tp:taxon-name-part><tp:taxon-name-part taxon-name-part-type="species" reg="bungeanae">bungeanae</tp:taxon-name-part></tp:taxon-name></italic> (<named-content xmlns:xlink="http://www.w3.org/1999/xlink" content-type="dwc:institutional_code" xlink:title="Museum of Beijing Forestry University" xlink:href="http://grbio.org/institution/beijing-forestry-university" xlink:type="simple">BJFC</named-content> CF20230413) <bold>A, B</bold> habit of conidiomata on branch <bold>C</bold> transverse section through conidiomata <bold>D</bold> longitudinal section through conidiomata <bold>E</bold> conidiophores and conidiogenous cells <bold>F</bold> conidia. Scale bars: 2 mm (<bold>A</bold>); 200 µm (<bold>B, D</bold>); 100 µm (<bold>C</bold>); 10 µm (<bold>E, F</bold>).</p></caption><graphic xmlns:xlink="http://www.w3.org/1999/xlink" xlink:href="mycokeys-101-163-g008.jpg" position="float" orientation="portrait" xlink:type="simple" id="oo_970020.jpg"><uri content-type="original_file" xlink:type="simple">https://binary.pensoft.net/fig/970020</uri></graphic></fig></tp:treatment-sec><tp:treatment-sec sec-type="material" id="SECID0ES4NM"><title>Additional materials examined.</title><p>China, Beijing City, Fengtai Distinct, Lotus Pond Park, <named-content xmlns:xlink="http://www.w3.org/1999/xlink" content-type="dwc:verbatimCoordinates" xlink:type="simple"><named-content content-type="geo-json" specific-use="{&#34;type&#34;:&#34;Point&#34;,&#34;coordinates&#34;:[116.312072,39.890797]}" id="NCID0E24NM" xlink:type="simple">39°53'26.87"N, 116°18'43.46"E</named-content></named-content>, from branches of <italic><tp:taxon-name><tp:taxon-name-part taxon-name-part-type="genus" reg="Pinus">Pinus</tp:taxon-name-part><tp:taxon-name-part taxon-name-part-type="species" reg="bungeanae">bungeanae</tp:taxon-name-part></tp:taxon-name></italic>, 9 Feb 2023, X.L. Fan (<named-content xmlns:xlink="http://www.w3.org/1999/xlink" content-type="dwc:institutional_code" xlink:title="Museum of Beijing Forestry University" xlink:href="http://grbio.org/institution/beijing-forestry-university" xlink:type="simple">BJFC</named-content> CF20230414, living culture <abbrev xmlns:xlink="http://www.w3.org/1999/xlink" xlink:title="China Forestry Culture Collection Centre" id="ABBRID0EP5NM" xlink:type="simple">CFCC</abbrev> 59522; <named-content xmlns:xlink="http://www.w3.org/1999/xlink" content-type="dwc:institutional_code" xlink:title="Museum of Beijing Forestry University" xlink:href="http://grbio.org/institution/beijing-forestry-university" xlink:type="simple">BJFC</named-content> CF20230416, living culture <abbrev xmlns:xlink="http://www.w3.org/1999/xlink" xlink:title="China Forestry Culture Collection Centre" id="ABBRID0EX5NM" xlink:type="simple">CFCC</abbrev> 59524).</p></tp:treatment-sec><tp:treatment-sec sec-type="notes" id="SECID0E25NM"><title>Notes.</title><p><italic><tp:taxon-name><tp:taxon-name-part taxon-name-part-type="genus" reg="Cytospora">Cytospora</tp:taxon-name-part><tp:taxon-name-part taxon-name-part-type="species" reg="pinea">pinea</tp:taxon-name-part></tp:taxon-name></italic> is associated with canker disease of <italic><tp:taxon-name><tp:taxon-name-part taxon-name-part-type="genus" reg="Pinus">Pinus</tp:taxon-name-part><tp:taxon-name-part taxon-name-part-type="species" reg="bungeanae">bungeanae</tp:taxon-name-part></tp:taxon-name></italic> in China. <italic><tp:taxon-name><tp:taxon-name-part taxon-name-part-type="genus" reg="Cytospora">Cytospora</tp:taxon-name-part><tp:taxon-name-part taxon-name-part-type="species" reg="pinea">pinea</tp:taxon-name-part></tp:taxon-name></italic> is close to <italic><tp:taxon-name><tp:taxon-name-part taxon-name-part-type="genus" reg="Cytospora">C.</tp:taxon-name-part><tp:taxon-name-part taxon-name-part-type="species" reg="bungeanae">bungeanae</tp:taxon-name-part></tp:taxon-name></italic> in the phylogenetic diagram (Fig. <xref ref-type="fig" rid="F2">2</xref>) and was isolated from the same host species <italic><tp:taxon-name><tp:taxon-name-part taxon-name-part-type="genus" reg="Pinus">Pinus</tp:taxon-name-part><tp:taxon-name-part taxon-name-part-type="species" reg="bungeanae">bungeanae</tp:taxon-name-part></tp:taxon-name></italic> (<xref ref-type="bibr" rid="B9">Fan et al. 2020</xref>). It can be distinguished from <italic><tp:taxon-name><tp:taxon-name-part taxon-name-part-type="genus" reg="Cytospora">C.</tp:taxon-name-part><tp:taxon-name-part taxon-name-part-type="species" reg="bungeanae">bungeanae</tp:taxon-name-part></tp:taxon-name></italic> by smaller conidiophores (3–7.5(–8) × 1–2 vs. 15–27(–30) × 1.5–2 μm in <italic><tp:taxon-name><tp:taxon-name-part taxon-name-part-type="genus" reg="Cytospora">C.</tp:taxon-name-part><tp:taxon-name-part taxon-name-part-type="species" reg="bungeanae">bungeanae</tp:taxon-name-part></tp:taxon-name></italic>) and smaller locules (980–1130 vs. (1150–)1220–1480(–1600) μm in <italic><tp:taxon-name><tp:taxon-name-part taxon-name-part-type="genus" reg="Cytospora">C.</tp:taxon-name-part><tp:taxon-name-part taxon-name-part-type="species" reg="bungeanae">bungeanae</tp:taxon-name-part></tp:taxon-name></italic>). Furthermore, <italic><tp:taxon-name><tp:taxon-name-part taxon-name-part-type="genus" reg="Cytospora">Cytospora</tp:taxon-name-part><tp:taxon-name-part taxon-name-part-type="species" reg="pinea">pinea</tp:taxon-name-part></tp:taxon-name></italic> has a black conspicuous ostiole per disc, whereas the ostiole of <italic><tp:taxon-name><tp:taxon-name-part taxon-name-part-type="genus" reg="Cytospora">C.</tp:taxon-name-part><tp:taxon-name-part taxon-name-part-type="species" reg="bungeanae">bungeanae</tp:taxon-name-part></tp:taxon-name></italic> is inconspicuous. Phylogenetically, there are differences of 76/344 in the <italic>act</italic> region and 7/811 in the <italic>tef1-α</italic> gene with gaps.</p></tp:treatment-sec><tp:treatment-sec><!--Section generated to contain objects referenced in tp:taxon-treatment.--><fig id="F2" position="float" orientation="portrait"><object-id xmlns:xlink="http://www.w3.org/1999/xlink" content-type="doi" xlink:type="simple">10.3897/mycokeys.101.116272.figure2</object-id><object-id xmlns:xlink="http://www.w3.org/1999/xlink" content-type="arpha" xlink:type="simple">85C4D0B9-E96E-5C7A-B932-2AB75FE8F3B8</object-id><label>Figure 2.</label><caption><p>Phylogram of <italic><tp:taxon-name><tp:taxon-name-part taxon-name-part-type="genus" reg="Cytospora">Cytospora</tp:taxon-name-part></tp:taxon-name></italic> based on Maximum Likelihood (<abbrev xmlns:xlink="http://www.w3.org/1999/xlink" xlink:title="Maximum Likelihood" id="ABBRID0EXAMM" xlink:type="simple">ML</abbrev>) analysis of the dataset of combined ITS, <italic>act</italic>, <italic>rpb2</italic>, <italic>tef1-a</italic> and <italic>tub2</italic> genes. Numbers above the branches indicate <abbrev xmlns:xlink="http://www.w3.org/1999/xlink" xlink:title="Maximum Likelihood" id="ABBRID0EDBMM" xlink:type="simple">ML</abbrev> bootstrap values (<abbrev xmlns:xlink="http://www.w3.org/1999/xlink" xlink:title="Maximum Likelihood" id="ABBRID0EHBMM" xlink:type="simple">ML</abbrev>-BS ≥ 60%) and Bayesian Posterior Probabilities (BPP ≥ 0.9). Ex-type isolates are in bold. lsolates in this study marked with its hosts and highlighted in two different colours where the novel species are shown in dark blue and the known species are shown in light blue.</p></caption><graphic xmlns:xlink="http://www.w3.org/1999/xlink" xlink:href="mycokeys-101-163-g002.jpg" position="float" orientation="portrait" xlink:type="simple" id="oo_970014.jpg"><uri content-type="original_file" xlink:type="simple">https://binary.pensoft.net/fig/970014</uri></graphic></fig></tp:treatment-sec><ref-list><ref id="B9"><mixed-citation xmlns:xlink="http://www.w3.org/1999/xlink" xlink:type="simple"><person-group><name name-style="western"><surname>Fan</surname><given-names>XL</given-names></name><name name-style="western"><surname>Bezerra</surname><given-names>JDP</given-names></name><name name-style="western"><surname>Tian</surname><given-names>CM</given-names></name><name name-style="western"><surname>Crous</surname><given-names>PW</given-names></name></person-group> (<year>2020</year>) <article-title><italic><tp:taxon-name><tp:taxon-name-part taxon-name-part-type="genus">Cytospora</tp:taxon-name-part></tp:taxon-name></italic> (<tp:taxon-name><tp:taxon-name-part taxon-name-part-type="order">Diaporthales</tp:taxon-name-part></tp:taxon-name>) in China.</article-title><source>Persoonia</source><volume>45</volume>(<issue>1</issue>): <fpage>1</fpage>–<lpage>45</lpage>. <ext-link xlink:href="10.3767/persoonia.2020.45.01" ext-link-type="doi" xlink:type="simple">https://doi.org/10.3767/persoonia.2020.45.01</ext-link></mixed-citation></ref></ref-list></tp:taxon-treatment>
