# Supplementary material for: ﻿Multigene phylogeny and morphology reveal three new species of Cytospora isolated from diseased plant branches in Fengtai District, Beijing, China
Source: MycoKeys. 2024 Jan 18;101:163–89. doi: 10.3897/mycokeys.101.116272 (PMC10811668; doi:10.3897/mycokeys.101.116272)
Supplement: XML Treatment for Cytospora sorbariae [file mycokeys.101.116272-treatment7.xml]

<!DOCTYPE tp:taxon-treatment
  PUBLIC "-//TaxonX//DTD Taxonomic Treatment Publishing DTD v0 20100105//EN" "tax-treatment-NSO.dtd">
<tp:taxon-treatment xmlns:tp="http://www.plazi.org/taxpub"><tp:treatment-meta><kwd-group><label>Taxon classification</label><kwd>
                <named-content content-type="kingdom">Fungi</named-content>
              </kwd><kwd>
                <named-content content-type="order">Diaporthales</named-content>
              </kwd><kwd>
                <named-content content-type="family">Valsaceae</named-content>
              </kwd></kwd-group><mixed-citation publication-type="journal"><person-group><name><surname>Jia</surname><given-names>Aoli</given-names></name><name><surname>Chen</surname><given-names>Baoyue</given-names></name><name><surname>Lu</surname><given-names>Hongyan</given-names></name><name><surname>Xing</surname><given-names>Yu</given-names></name><name><surname>Li</surname><given-names>Bin</given-names></name><name><surname>Fan</surname><given-names>Xinlei</given-names></name></person-group><article-title>﻿Multigene phylogeny and morphology reveal three new species of <italic><tp:taxon-name><tp:taxon-name-part taxon-name-part-type="genus" reg="Cytospora">Cytospora</tp:taxon-name-part></tp:taxon-name></italic> isolated from diseased plant branches in Fengtai District, Beijing, China</article-title><source>MycoKeys</source><day>18</day><month>01</month><year>2024</year><volume>101</volume><fpage>163</fpage><lpage>189</lpage><pub-id pub-id-type="doi">10.3897/mycokeys.101.116272</pub-id></mixed-citation></tp:treatment-meta><tp:nomenclature><label>﻿</label><tp:taxon-name>
              <object-id xmlns:xlink="http://www.w3.org/1999/xlink" content-type="arpha" xlink:type="simple">97AE52B0-5BFD-5FCD-8911-267F3FC6EA79</object-id>
              <tp:taxon-name-part taxon-name-part-type="genus" reg="Cytospora">Cytospora</tp:taxon-name-part>
              <tp:taxon-name-part taxon-name-part-type="species" reg="sorbariae">sorbariae</tp:taxon-name-part>
              <object-id xmlns:xlink="http://www.w3.org/1999/xlink" content-type="mycobank" xlink:type="simple">850896</object-id>
            </tp:taxon-name><tp:taxon-authority>A.L. Jia &amp; X.L. Fan</tp:taxon-authority><tp:taxon-status xmlns:xlink="http://www.w3.org/1999/xlink" xlink:type="simple">sp. nov.</tp:taxon-status><xref ref-type="fig" rid="F9">Fig. 9</xref></tp:nomenclature><tp:treatment-sec sec-type="etymology" id="SECID0EJEOM"><title>Etymology.</title><p>Named after the host genus on which it was collected, <italic><tp:taxon-name><tp:taxon-name-part taxon-name-part-type="genus" reg="Sorbaria">Sorbaria</tp:taxon-name-part></tp:taxon-name></italic>.</p></tp:treatment-sec><tp:treatment-sec sec-type="Typification" id="SECID0EWEOM"><title>Typification.</title><p>China. Beijing City, Fengtai District, Beijing Garden Expo, <named-content xmlns:xlink="http://www.w3.org/1999/xlink" content-type="dwc:verbatimCoordinates" xlink:type="simple"><named-content content-type="geo-json" specific-use="{&#34;type&#34;:&#34;Point&#34;,&#34;coordinates&#34;:[116.184450,39.876569]}" id="NCID0E6EOM" xlink:type="simple">39°52'35.65"N, 116°11'4.02"E</named-content></named-content>, from branches of <italic><tp:taxon-name><tp:taxon-name-part taxon-name-part-type="genus" reg="Sorbaria">Sorbaria</tp:taxon-name-part><tp:taxon-name-part taxon-name-part-type="species" reg="sorbifolia">sorbifolia</tp:taxon-name-part></tp:taxon-name></italic>, 7 Apr 2023, A.L. Jia &amp; X.L. Fan (holotype <named-content xmlns:xlink="http://www.w3.org/1999/xlink" content-type="dwc:institutional_code" xlink:title="Museum of Beijing Forestry University" xlink:href="http://grbio.org/institution/beijing-forestry-university" xlink:type="simple">BJFC</named-content> CF20230417, ex-holotype living culture <abbrev xmlns:xlink="http://www.w3.org/1999/xlink" xlink:title="China Forestry Culture Collection Centre" id="ABBRID0ETFOM" xlink:type="simple">CFCC</abbrev> 59445); <named-content xmlns:xlink="http://www.w3.org/1999/xlink" content-type="dwc:verbatimCoordinates" xlink:type="simple"><named-content content-type="geo-json" specific-use="{&#34;type&#34;:&#34;Point&#34;,&#34;coordinates&#34;:[116.184617,39.876508]}" id="NCID0E1FOM" xlink:type="simple">39°52'35.43"N, 116°11'4.62"E</named-content></named-content>, from branches of <italic><tp:taxon-name><tp:taxon-name-part taxon-name-part-type="genus" reg="Sorbaria">Sorbaria</tp:taxon-name-part><tp:taxon-name-part taxon-name-part-type="species" reg="sorbifolia">sorbifolia</tp:taxon-name-part></tp:taxon-name></italic>, 7 Apr.2023, A.L. Jia &amp; X.L. Fan (paratype <named-content xmlns:xlink="http://www.w3.org/1999/xlink" content-type="dwc:institutional_code" xlink:title="Museum of Beijing Forestry University" xlink:href="http://grbio.org/institution/beijing-forestry-university" xlink:type="simple">BJFC</named-content> CF20230419, ex-paratype living culture <abbrev xmlns:xlink="http://www.w3.org/1999/xlink" xlink:title="China Forestry Culture Collection Centre" id="ABBRID0EOGOM" xlink:type="simple">CFCC</abbrev> 59529).</p></tp:treatment-sec><tp:treatment-sec sec-type="description" id="SECID0ESGOM"><title>Description.</title><p><bold><italic>Sexual morph</italic></bold>: not observed. <bold><italic>Asexual morph</italic>: <italic>Conidiomata pycnidial</italic></bold> immersed in the bark, scattered, erumpent through the surface of bark in a large area, with multiple locules. <bold><italic>Conceptacle</italic></bold> absent. <bold><italic>Ectostromatic disc</italic></bold> brown to black, circular to ovoid, erumpent through the surface of bark in a large area, conspicuous when mature, 160–300 µm in diam., with one or two ostioles per disc. <bold><italic><tp:taxon-name><tp:taxon-name-part taxon-name-part-type="genus" reg="Ostioles">Ostioles</tp:taxon-name-part></tp:taxon-name></italic></bold> grey to black, at the same or slightly above the level of the disc surface, 50–85 µm in diam. Locules numerous, subdivided frequently by invaginations with common walls, circular to ovoid, 550–750 µm in diam. <bold><italic>Conidiophores</italic></bold> hyaline, unbranched, approximately cylindrical, 14–18 × 1–1.5 µm. <bold><italic>Conidiogenous cells</italic></bold> enteroblastic, phialidic. <bold><italic>Conidia</italic></bold> hyaline, elongate-allantoid, smooth, aseptate, 5.5–7.5 × 1.5–2.5 (av. = 6.5 ± 0.7 × 2 ± 0.3, n = 50) µm.</p></tp:treatment-sec><tp:treatment-sec sec-type="description" id="SECID0EEIOM"><title>Culture characteristics.</title><p>Cultures on <abbrev xmlns:xlink="http://www.w3.org/1999/xlink" xlink:title="potato dextrose agar" id="ABBRID0EKIOM" xlink:type="simple">PDA</abbrev> are initially white, growing fast up to cover the 5.5 cm Petri dish after 3 d, becoming vinaceous buff after 7–10 d. Colonies are flat with a uniform texture, lacking aerial mycelium. Colony margin regular. After 30 d, <italic>pycnidia</italic> distributed irregularly on surface.</p><fig id="F9" position="float" orientation="portrait"><object-id xmlns:xlink="http://www.w3.org/1999/xlink" content-type="doi" xlink:type="simple">10.3897/mycokeys.101.116272.figure9</object-id><object-id xmlns:xlink="http://www.w3.org/1999/xlink" content-type="arpha" xlink:type="simple">C33AFD24-4A28-51AB-B2E4-4E5709D4F1CC</object-id><label>Figure 9.</label><caption><p><italic><tp:taxon-name><tp:taxon-name-part taxon-name-part-type="genus" reg="Cytospora">Cytospora</tp:taxon-name-part><tp:taxon-name-part taxon-name-part-type="species" reg="sorbariae">sorbariae</tp:taxon-name-part></tp:taxon-name></italic> from <italic><tp:taxon-name><tp:taxon-name-part taxon-name-part-type="genus" reg="Sorbaria">Sorbaria</tp:taxon-name-part><tp:taxon-name-part taxon-name-part-type="species" reg="sorbifolia">sorbifolia</tp:taxon-name-part></tp:taxon-name></italic> (<named-content xmlns:xlink="http://www.w3.org/1999/xlink" content-type="dwc:institutional_code" xlink:title="Museum of Beijing Forestry University" xlink:href="http://grbio.org/institution/beijing-forestry-university" xlink:type="simple">BJFC</named-content> CF20230417) <bold>A, B</bold> habit of conidiomata on branch <bold>C</bold> transverse section through conidiomata <bold>D</bold> longitudinal section through conidiomata <bold>E, F</bold> conidiophores and conidiogenous cells <bold>G</bold> conidia. Scale bars: 1 mm (<bold>A</bold>); 100 µm (<bold>B–D</bold>); 10 µm (<bold>E–G</bold>).</p></caption><graphic xmlns:xlink="http://www.w3.org/1999/xlink" xlink:href="mycokeys-101-163-g009.jpg" position="float" orientation="portrait" xlink:type="simple" id="oo_970021.jpg"><uri content-type="original_file" xlink:type="simple">https://binary.pensoft.net/fig/970021</uri></graphic></fig></tp:treatment-sec><tp:treatment-sec sec-type="material" id="SECID0EHKOM"><title>Additional materials examined.</title><p>China. Beijing City, Fengtai District, Beijing Garden Expo, <named-content xmlns:xlink="http://www.w3.org/1999/xlink" content-type="dwc:verbatimCoordinates" xlink:type="simple"><named-content content-type="geo-json" specific-use="{&#34;type&#34;:&#34;Point&#34;,&#34;coordinates&#34;:[116.184531,39.876417]}" id="NCID0EQKOM" xlink:type="simple">39°52'35.10"N, 116°11'4.31"E</named-content></named-content>, from branches of <italic><tp:taxon-name><tp:taxon-name-part taxon-name-part-type="genus" reg="Sorbaria">Sorbaria</tp:taxon-name-part><tp:taxon-name-part taxon-name-part-type="species" reg="sorbifolia">sorbifolia</tp:taxon-name-part></tp:taxon-name></italic>, 7 Apr 2023, A.L. Jia &amp; X.L. Fan (<named-content xmlns:xlink="http://www.w3.org/1999/xlink" content-type="dwc:institutional_code" xlink:title="Museum of Beijing Forestry University" xlink:href="http://grbio.org/institution/beijing-forestry-university" xlink:type="simple">BJFC</named-content> CF20230418, living culture 59443; <named-content xmlns:xlink="http://www.w3.org/1999/xlink" content-type="dwc:institutional_code" xlink:title="Museum of Beijing Forestry University" xlink:href="http://grbio.org/institution/beijing-forestry-university" xlink:type="simple">BJFC</named-content> CF20230420, living culture 59530).</p></tp:treatment-sec><tp:treatment-sec sec-type="notes" id="SECID0EILOM"><title>Notes.</title><p><italic><tp:taxon-name><tp:taxon-name-part taxon-name-part-type="genus" reg="Cytospora">Cytospora</tp:taxon-name-part><tp:taxon-name-part taxon-name-part-type="species" reg="sorbariae">sorbariae</tp:taxon-name-part></tp:taxon-name></italic> is associated with canker disease of <italic><tp:taxon-name><tp:taxon-name-part taxon-name-part-type="genus" reg="Sorbaria">Sorbaria</tp:taxon-name-part><tp:taxon-name-part taxon-name-part-type="species" reg="sorbifolia">sorbifolia</tp:taxon-name-part></tp:taxon-name></italic> in the current study. It can be identified by having conidiomata with a column lenticular tissue in the centre and its distinct disc of stromata on branches. Additionally, the four strains are phylogenetically separated from all other available strains included in this study. The clear multi-gene phylogram placed it in a distinct clade with high support (<abbrev xmlns:xlink="http://www.w3.org/1999/xlink" xlink:title="Maximum Likelihood" id="ABBRID0EEMOM" xlink:type="simple">ML</abbrev>/<abbrev xmlns:xlink="http://www.w3.org/1999/xlink" xlink:title="Bayesian Inference" id="ABBRID0EIMOM" xlink:type="simple">BI</abbrev> = 100/1, Fig. <xref ref-type="fig" rid="F2">2</xref>).</p></tp:treatment-sec><tp:treatment-sec><!--Section generated to contain objects referenced in tp:taxon-treatment.--><fig id="F2" position="float" orientation="portrait"><object-id xmlns:xlink="http://www.w3.org/1999/xlink" content-type="doi" xlink:type="simple">10.3897/mycokeys.101.116272.figure2</object-id><object-id xmlns:xlink="http://www.w3.org/1999/xlink" content-type="arpha" xlink:type="simple">85C4D0B9-E96E-5C7A-B932-2AB75FE8F3B8</object-id><label>Figure 2.</label><caption><p>Phylogram of <italic><tp:taxon-name><tp:taxon-name-part taxon-name-part-type="genus" reg="Cytospora">Cytospora</tp:taxon-name-part></tp:taxon-name></italic> based on Maximum Likelihood (<abbrev xmlns:xlink="http://www.w3.org/1999/xlink" xlink:title="Maximum Likelihood" id="ABBRID0EXAMM" xlink:type="simple">ML</abbrev>) analysis of the dataset of combined ITS, <italic>act</italic>, <italic>rpb2</italic>, <italic>tef1-a</italic> and <italic>tub2</italic> genes. Numbers above the branches indicate <abbrev xmlns:xlink="http://www.w3.org/1999/xlink" xlink:title="Maximum Likelihood" id="ABBRID0EDBMM" xlink:type="simple">ML</abbrev> bootstrap values (<abbrev xmlns:xlink="http://www.w3.org/1999/xlink" xlink:title="Maximum Likelihood" id="ABBRID0EHBMM" xlink:type="simple">ML</abbrev>-BS ≥ 60%) and Bayesian Posterior Probabilities (BPP ≥ 0.9). Ex-type isolates are in bold. lsolates in this study marked with its hosts and highlighted in two different colours where the novel species are shown in dark blue and the known species are shown in light blue.</p></caption><graphic xmlns:xlink="http://www.w3.org/1999/xlink" xlink:href="mycokeys-101-163-g002.jpg" position="float" orientation="portrait" xlink:type="simple" id="oo_970014.jpg"><uri content-type="original_file" xlink:type="simple">https://binary.pensoft.net/fig/970014</uri></graphic></fig></tp:treatment-sec></tp:taxon-treatment>
